# Supplementary material for: The Crimean-Congo Hemorrhagic Fever Virus NSm Protein Is Dispensable for Growth In Vitro and Disease in Ifnar-/- Mice
Source: Microorganisms. 2020 May 21;8(5):775. doi: 10.3390/microorganisms8050775 (PMC7285326; doi:10.3390/microorganisms8050775)
Supplement: Supplementary file 1 [file microorganisms-08-00775-s001.zip]

Archive with 14 entries (14 files):
- Figure 1.tif
- __MACOSX/._Figure 1.tif
- Figure 2.tif
- __MACOSX/._Figure 2.tif
- Figure 3.tif
- __MACOSX/._Figure 3.tif
- Figure 4_corrected.tif
- __MACOSX/._Figure 4_corrected.tif
- Figure 5.tif
- __MACOSX/._Figure 5.tif
- Supplemental Figure 1.tif
- __MACOSX/._Supplemental Figure 1.tif
- Supplemental Figure 2.tif
- __MACOSX/._Supplemental Figure 2.tif
